# Supplementary material for: Fragilities Caused by Dosage Imbalance in Regulation of the Budding Yeast Cell Cycle
Source: PLoS Genet. 2010 Apr 22;6(4):e1000919. doi: 10.1371/journal.pgen.1000919 (PMC2858678; doi:10.1371/journal.pgen.1000919)
Supplement: Table S1 — Parameter set (1/3) for simulating the “stabilization model”. (0.02 MB XLS) [file pgen.1000919.s009.xls]

## Sheet: init_values
MASS	1.20602
CLN2	0.0652512
CLB2	0.146923
CLB5	0.0518042
SIC1	0.0228777
CDC6	0.10758
C2	0.238405
C5	0.0700815
F2	0.236059
F5	7.24515e-05
SIC1P	0.00641016
C2P	0.024034
C5P	0.00687831
CDC6P	0.0154864
F2P	0.0273938
F5P	7.90633e-06
SWI5T	0.97646
SWI5	0.956162
IEP	0.101539
CDC20T	1.91634
CDC20	0.444297
CDH1T	1
CDH1	0.930499
CDC14T	2
CDC14	0.468344
NET1T	2.8
NET1	0.0186456
RENT	1.04955
TEM1	0.903897
CDC15	0.656533
PPX	0.123179
PDS1	0.0256123
ESP1	0.301313
ORI	0
BUD	0
SPN	0
VI20	0.01
Lte1	0.1
BUB2	0.2
