# Supplementary material for: Fragilities Caused by Dosage Imbalance in Regulation of the Budding Yeast Cell Cycle
Source: PLoS Genet. 2010 Apr 22;6(4):e1000919. doi: 10.1371/journal.pgen.1000919 (PMC2858678; doi:10.1371/journal.pgen.1000919)
Supplement: Table S3 — Parameter set (3/3) for simulating the “stabilization model”. (0.03 MB XLS) [file pgen.1000919.s011.xls]

## Sheet: parameter_names
B0	C0	Dn3	Jn3	-	-	-	-	-	-	-	-	-	-	-	-	-
ksn2_c	ksn2_r	kdn2	-	-	-	-	-	-	-	-	-	-	-	-	-	-
kasbf	kisbf_c	kisbf_r	Jasbf	Jisbf	esbfn2	esbfn3	esbfb5	-	-	-	-	-	-	-	-	-
ksb2_c	ksb2_r	kdb2_c	kdb2_r	kdb2p	-	-	-	-	-	-	-	-	-	-	-	-
kamcm	kimcm	Jamcm	Jimcm	-	-	-	-	-	-	-	-	-	-	-	-	-
ksb5_c	ksb5_r	kdb5_c	kdb5_r	-	-	-	-	-	-	-	-	-	-	-	-	-
ksc1_c	ksc1_r	kd1c1	kd2c1	Jd2c1	ec1k2	ec1n2	ec1b5	ec1b2	ec1n3	kasb2	kdib2	kasb5	kdib5	kd3c1	kppc1	-
ksf6_c	ksf6_r	ksf6_r2	kd1f6	kd2f6	Jd2f6	ef6k2	ef6n2	ef6b5	ef6b2	ef6n3	kasf2	kdif2	kasf5	kdif5	kd3f6	kppf6
ksswi_c	ksswi_r	kdswi	kaswi	kiswi	-	-	-	-	-	-	-	-	-	-	-	-
kaiep	kiiep	Jaiep	Jiiep	-	-	-	-	-	-	-	-	-	-	-	-	-
ks20_c	ks20_r	kd20	ka20_c	ka20_r	ki20_c	ki20_r	-	-	-	-	-	-	-	-	-	-
kscdh	kdcdh	kacdh_c	kacdh_r	Jicdh	Jacdh	kicdh_c	kicdh_r	eicdhn2	eicdhn3	eicdhb5	eicdhb2	-	-	-	-	-
ks14	kd14	-	-	-	-	-	-	-	-	-	-	-	-	-	-	-
ksnet	kdnet	-	-	-	-	-	-	-	-	-	-	-	-	-	-	-
kasrent	kasrentp	kdirent	kdirentp	-	-	-	-	-	-	-	-	-	-	-	-	-
kppnet_c	kppnet_r	kkpnet_c	kkpnet_r	-	-	-	-	-	-	-	-	-	-	-	-	-
kspds_c	ks1pds_r	ks2pds_r	kd1pds_c	kd2pds_r	kd3pds_r	Jpds	kkp1pds	kkp2pds	-	-	-	-	-	-	-	-
kasesp	kdiesp	ESP1T	-	-	-	-	-	-	-	-	-	-	-	-	-	-
ksppx	kdppx_c	kdppx_r	J20ppx	-	-	-	-	-	-	-	-	-	-	-	-	-
ksori	kdori	eorib5	eorib2	-	-	-	-	-	-	-	-	-	-	-	-	-
ksbud	kdbud	ebudn2	ebudn3	ebudb5	-	-	-	-	-	-	-	-	-	-	-	-
ksspn	kdspn	Jspn	-	-	-	-	-	-	-	-	-	-	-	-	-	-
lte1l	lte1h	Bub2l	Bub2h	-	-	-	-	-	-	-	-	-	-	-	-	-
TEM1T	jatem	Jitem	-	-	-	-	-	-	-	-	-	-	-	-	-	-
Cdc15T	ka15_c	ka15_r	ka15p	ki15	-	-	-	-	-	-	-	-	-	-	-	-
KEZ	mdt	MorD	kez2	-	-	-	-	-	-	-	-	-	-	-	-	-
MCM1T	SBFT	MBFT	-	-	-	-	-	-	-	-	-	-	-	-	-	-
