# Supplementary material for: Fragilities Caused by Dosage Imbalance in Regulation of the Budding Yeast Cell Cycle
Source: PLoS Genet. 2010 Apr 22;6(4):e1000919. doi: 10.1371/journal.pgen.1000919 (PMC2858678; doi:10.1371/journal.pgen.1000919)
Supplement: Text S2 — Matlab m-file (1/5) for simulating the “stabilization model”. (0.01 MB TXT) [file pgen.1000919.s013.txt]

function model = setup_model()

model.times = [ 0 3000 ];

setup_filename = 'model_init.xls';
[ model.init, model.v_names ] = xlsread( setup_filename, 'init_values' );

[ tmp, model.p_names ] = xlsread( setup_filename, 'parameter_names' );
model.params = xlsread( setup_filename, 'parameter_values' );

disp( '  y(x)      Variable name    Initial value' );
for i = 1:length( model.init )
  disp( sprintf( '   y(%d)        %s             %f', ...
                 i, char( model.v_names( i ) ), model.init( i ) ) );
end

disp( model.p_names );

end
