# Supplementary material for: Fragilities Caused by Dosage Imbalance in Regulation of the Budding Yeast Cell Cycle
Source: PLoS Genet. 2010 Apr 22;6(4):e1000919. doi: 10.1371/journal.pgen.1000919 (PMC2858678; doi:10.1371/journal.pgen.1000919)
Supplement: Text S3 — Matlab m-file (2/5) for simulating the “stabilization model”. (0.01 MB TXT) [file pgen.1000919.s014.txt]

function dydt = model_ode( t	y	params	times )
% Parameter name assignments	of form 'name = params( x	y )'
B0 = params( 1	1 );
C0 = params( 1	2 );
Dn3 = params( 1	3 );
Jn3 = params( 1	4 );
ksn2_c = params( 2	1 );
ksn2_r = params( 2	2 );
kdn2 = params( 2	3 );
kasbf = params( 3	1 );
kisbf_c = params( 3	2 );
kisbf_r = params( 3	3 );
Jasbf = params( 3	4 );
Jisbf = params( 3	5 );
esbfn2 = params( 3	6 );
esbfn3 = params( 3	7 );
esbfb5 = params( 3	8 );
ksb2_c = params( 4	1 );
ksb2_r = params( 4	2 );
kdb2_c = params( 4	3 );
kdb2_r = params( 4	4 );
kdb2p = params( 4	5 );
kamcm = params( 5	1 );
kimcm = params( 5	2 );
Jamcm = params( 5	3 );
Jimcm = params( 5	4 );
ksb5_c = params( 6	1 );
ksb5_r = params( 6	2 );
kdb5_c = params( 6	3 );
kdb5_r = params( 6	4 );
ksc1_c = params( 7	1 );
ksc1_r = params( 7	2 );
kd1c1 = params( 7	3 );
kd2c1 = params( 7	4 );
Jd2c1 = params( 7	5 );
ec1k2 = params( 7	6 );
ec1n2 = params( 7	7 );
ec1b5 = params( 7	8 );
ec1b2 = params( 7	9 );
ec1n3 = params( 7	10 );
kasb2 = params( 7	11 );
kdib2 = params( 7	12 );
kasb5 = params( 7	13 );
kdib5 = params( 7	14 );
kd3c1 = params( 7	15 );
kppc1 = params( 7	16 );
ksf6_c = params( 8	1 );
ksf6_r = params( 8	2 );
ksf6_r2 = params( 8	3 );
kd1f6 = params( 8	4 );
kd2f6 = params( 8	5 );
Jd2f6 = params( 8	6 );
ef6k2 = params( 8	7 );
ef6n2 = params( 8	8 );
ef6b5 = params( 8	9 );
ef6b2 = params( 8	10 );
ef6n3 = params( 8	11 );
kasf2 = params( 8	12 );
kdif2 = params( 8	13 );
kasf5 = params( 8	14 );
kdif5 = params( 8	15 );
kd3f6 = params( 8	16 );
kppf6 = params( 8	17 );
ksswi_c = params( 9	1 );
ksswi_r = params( 9	2 );
kdswi = params( 9	3 );
kaswi = params( 9	4 );
kiswi = params( 9	5 );
kaiep = params( 10	1 );
kiiep = params( 10	2 );
Jaiep = params( 10	3 );
Jiiep = params( 10	4 );
ks20_c = params( 11	1 );
ks20_r = params( 11	2 );
kd20 = params( 11	3 );
ka20_c = params( 11	4 );
ka20_r = params( 11	5 );
%% ki20_c = params( 11	6 );
%% ki20_r = params( 11	7 );
kscdh = params( 12	1 );
kdcdh = params( 12	2 );
kacdh_c = params( 12	3 );
kacdh_r = params( 12	4 );
Jicdh = params( 12	5 );
Jacdh = params( 12	6 );
kicdh_c = params( 12	7 );
kicdh_r = params( 12	8 );
eicdhn2 = params( 12	9 );
eicdhn3 = params( 12	10 );
eicdhb5 = params( 12	11 );
eicdhb2 = params( 12	12 );
ks14 = params( 13	1 );
kd14 = params( 13	2 );
ksnet = params( 14	1 );
kdnet = params( 14	2 );
kasrent = params( 15	1 );
kasrentp = params( 15	2 );
kdirent = params( 15	3 );
% kdirentp = params( 15	4 );
kdirentp = params( 15	4 ); % kdirentp = 20;
kppnet_c = params( 16	1 );
kppnet_r = params( 16	2 );
kkpnet_c = params( 16	3 );
kkpnet_r = params( 16	4 );
kspds_c = params( 17	1 );
ks1pds_r = params( 17	2 );
ks2pds_r = params( 17	3 );
kd1pds_c = params( 17	4 );
kd2pds_r = params( 17	5 );
kd3pds_r = params( 17	6 );
kkp1pds = params( 17	7 );
kkp2pds = params( 17	8 );
Jpds = params( 17	7 );
kasesp = params( 18	1 );
kdiesp = params( 18	2 );
ESP1T = params( 18	3 );
ksppx = params( 19	1 );
kdppx_c = params( 19	2 );
kdppx_r = params( 19	3 );
J20ppx = params( 19	4 );
ksori = params( 20	1 );
kdori = params( 20	2 );
eorib5 = params( 20	3 );
eorib2 = params( 20	4 );
ksbud = params( 21	1 );
kdbud = params( 21	2 );
ebudn2 = params( 21	3 );
ebudn3 = params( 21	4 );
ebudb5 = params( 21	5 );
ksspn = params( 22	1 );
kdspn = params( 22	2 );
Jspn = params( 22	3 );
%% Lte1l = params( 23	1 );
%% Lte1h = params( 23	2 );
%% Bub2l = params( 23	3 );
%% Bub2h = params( 23	4 );
Tem1T = params( 24	1 );
JaTem = params( 24	2 );
JiTem = params( 24	3 );
Cdc15T = params( 25	1 );
ka15_c = params( 25	2 );
ka15_r = params( 25	3 );
ka15p = params( 25	4 );
ki15 = params( 25	5 );
%% KEZ = params( 26	1 );
mdt = params( 26	2 );
%% MorD = params( 26	3 );
%% kez2 = params( 26	4 );
MCM1T = params( 27	1 );
SBFT = params( 27	2 );
MBFT = params( 27	3 );
% Variable name assignments	of form v_name = y( x )
MASS = y( 1 );
CLN2 = y( 2 );
Clb2 = y( 3 );
Clb5 = y( 4 );
Sic1 = y( 5 );
CDC6 = y( 6 );
C2 = y( 7 );
C5 = y( 8 );
F2 = y( 9 );
F5 = y( 10 );
Sic1P = y( 11 );
C2P = y( 12 );
C5P = y( 13 );
CDC6P = y( 14 );
F2P = y( 15 );
F5P = y( 16 );
Swi5T = y( 17 );
Swi5 = y( 18 );
IEP = y( 19 );
Cdc20T = y( 20 );
Cdc20 = y( 21 );
CDH1T = y( 22 );
CDH1 = y( 23 );
Cdc14T = y( 24 );
Cdc14 = y( 25 );
NET1T = y( 26 );
NET1 = y( 27 );
RENT = y( 28 );
Tem1 = y( 29 );
Cdc15 = y( 30 );
PPX = y( 31 );
PDS1 = y( 32 );
ESP1 = y( 33 );
ORI = y( 34 );
BUD = y( 35 );
SPN = y( 36 );
Vi20 = y( 37 );
Lte1 = y( 38 );
Bub2 = y( 39 );
% Intermediate calculations
BCK2 = B0 * MASS;
CLN3 = C0 * Dn3 * MASS / ( Jn3 + Dn3 * MASS );
Sic1T = Sic1 + C2 + C5 + Sic1P + C2P + C5P ;
CDC6T = CDC6 + F2 + F5 + CDC6P + F2P + F5P;
RENTP = Cdc14T - RENT - Cdc14;
NET1P = NET1T - NET1 - Cdc14T + Cdc14;
PE = ESP1T - ESP1;
Vasbf = kasbf * ( esbfn2 * CLN2 + esbfn3 * ( CLN3 + BCK2 ) + ...
esbfb5 * Clb5 );
Vdb2 = kdb2_c + kdb2_r * CDH1 + kdb2p * Cdc20;
Vdb5 = kdb5_c + kdb5_r * Cdc20;
Vkpc1 = kd1c1 + kd2c1 * ( ec1n3 * CLN3 + ec1k2 * BCK2 + ec1n2 * ...
CLN2 + ec1b2 * Clb2 + ec1b5 * Clb5 ) ...
/ ( Jd2c1 + Sic1T );
Vppc1 = kppc1 * Cdc14;
Vkpf6 = kd1f6 + kd2f6 * ( ef6n3 * CLN3 + ef6k2 * BCK2 + ef6n2 * ...
CLN2 + ef6b2 * Clb2 + ef6b5 * Clb5 ) ...
/ ( Jd2f6 + CDC6T );
Vppf6 = kppf6 * Cdc14;
Vaiep = kaiep * Clb2;
Vacdh = kacdh_c + kacdh_r * Cdc14;
Vicdh = kicdh_c + kicdh_r * ( eicdhn3 * CLN3 + eicdhn2 * CLN2 + ...
eicdhb5 * Clb5 + eicdhb2 * Clb2 );
Vppnet = kppnet_c + kppnet_r * PPX;
Vkpnet = ( kkpnet_c + kkpnet_r * Cdc15 ) * MASS;
% Vdpds = kd1pds_c + kd2pds_r * Cdc20 + kd3pds_r * CDH1;
Vdpds = GK( 1.0 + Cdc14	( kkp1pds * Clb5 + kkp2pds * Clb2 )	...
0.1 / ( PDS1 + PE )	0.1 / ( PDS1 + PE ) ) * 12 * Cdc20;
% Vdppx = kdppx_c + kdppx_r * ( J20ppx + Cdc20 ) * Jpds / ( Jpds + PDS1 );
SBF = SBFT * GK( Vasbf	kisbf_c + kisbf_r * Clb2	Jasbf	Jisbf );
MBF = MBFT * GK( Vasbf	kisbf_c + kisbf_r * Clb2	Jasbf	Jisbf );
MCM1 = MCM1T * GK( kamcm * Clb2	kimcm	Jamcm	Jimcm );
kg = log( 2 ) / mdt;
%% D = 1.026 / kg - 32;
%% f = exp( -kg * D );
% equations
MASS_dot = kg * MASS;
CLN2_dot = ( ksn2_c + ksn2_r * SBF )* MASS - kdn2 * CLN2;
Clb2_dot = ( ksb2_c + ksb2_r * MCM1 ) * MASS ...
+ ( kd3c1 * C2P + kd3f6 * F2P ) + ( kdib2 * C2 + kdif2 * F2 ) ...
- ( Vdb2 + kasb2 * Sic1 + kasf2 * CDC6 ) * Clb2;
Clb5_dot = ( ksb5_c + ksb5_r * MBF ) * MASS ...
+ ( kd3c1 * C5P + kd3f6 * F5P ) + ( kdib5 * C5 + kdif5 * F5 ) ...
- ( Vdb5 + kasb5 * Sic1 + kasf5 * CDC6 ) * Clb5;
Sic1_dot = ( ksc1_c + ksc1_r * Swi5 ) ...
+ ( Vdb2 * C2 + Vdb5 * C5 ) + ( kdib2 * C2 + kdib5 * C5 ) ...
+ ( Vppc1 * Sic1P ) - ( kasb2 * Clb2 + kasb5 * Clb5 + Vkpc1 ) * Sic1;
CDC6_dot = ( ksf6_c + ksf6_r * Swi5 + ksf6_r2 * SBF ) ...
+ ( Vdb2 * F2 + Vdb5 * F5 ) + ( kdif2 * F2 + kdif5 * F5 ) ...
+ Vppf6 * CDC6P-( kasf2 * Clb2 + kasf5 * Clb5 + Vkpf6 ) * CDC6;
C2_dot = kasb2 * Clb2 * Sic1 + Vppc1 * C2P - ( kdib2 + Vdb2 + Vkpc1 ) * C2;
C5_dot = kasb5 * Clb5 * Sic1 + Vppc1 * C5P - ( kdib5 + Vdb5 + Vkpc1 ) * C5;
F2_dot = kasf2 * Clb2 * CDC6 + Vppf6 * F2P - ( kdif2 + Vdb2 + Vkpf6 ) * F2;
F5_dot = kasf5 * Clb5 * CDC6 + Vppf6 * F5P - ( kdif5 + Vdb5 + Vkpf6 ) * F5;
Sic1P_dot = Vkpc1 * Sic1 - ( Vppc1 + kd3c1 ) * Sic1P ...
+ Vdb2 * C2P + Vdb5 * C5P;
C2P_dot = Vkpc1 * C2 - ( Vppc1 + kd3c1 + Vdb2 ) * C2P;
C5P_dot = Vkpc1 * C5 - ( Vppc1 + kd3c1 + Vdb5 ) * C5P;
CDC6P_dot = Vkpf6 * CDC6 - ( Vppf6 + kd3f6 ) * CDC6P ...
+ Vdb2 * F2P + Vdb5 * F5P;
F2P_dot = Vkpf6 * F2 - ( Vppf6 + kd3f6 + Vdb2 ) * F2P;
F5P_dot = Vkpf6 * F5 - ( Vppf6 + kd3f6 + Vdb5 ) * F5P;
Swi5T_dot = ksswi_c + ksswi_r * MCM1 - kdswi * Swi5T;
Swi5_dot = ksswi_c + ksswi_r * MCM1 ...
+ kaswi * Cdc14 * ( Swi5T - Swi5 ) - ( kiswi * Clb2 + kdswi ) * Swi5;
IEP_dot = Vaiep * ( 1 - IEP ) / ( Jaiep + 1 - IEP )...
- kiiep * IEP / ( Jiiep + IEP );
Cdc20T_dot = ( ks20_c + ks20_r * MCM1 ) - kd20 * Cdc20T;
Cdc20_dot = ( ka20_c + ka20_r * IEP ) * ( Cdc20T-Cdc20 ) ...
- ( Vi20 + kd20 ) * Cdc20;
CDH1T_dot = kscdh - kdcdh * CDH1T;
CDH1_dot = kscdh - kdcdh * CDH1 ...
+ Vacdh * ( CDH1T-CDH1 ) / ( Jacdh + CDH1T-CDH1 ) ...
- Vicdh * CDH1 / ( Jicdh + CDH1 );
Cdc14T_dot = ks14 - kd14 * Cdc14T;
Cdc14_dot = ( kdirent * RENT + kdirentp * RENTP ) ...
- ( kasrent * NET1 + kasrentp * NET1P ) * Cdc14 ...
+ ks14 - kd14 * Cdc14 + kdnet * ( RENT + RENTP );
NET1T_dot = ksnet - kdnet * NET1T;
% NET1_dot = kdirent * RENT - kasrent * NET1 * Cdc14 ...
% + Vppnet * NET1P - Vkpnet * NET1 ...
% + ksnet - kdnet * NET1 + kd14 * RENT;
Jnet = 0.5;
NET1_dot = kdirent * RENT - kasrent * NET1 * Cdc14 ...
+ 10.0 * Vppnet * NET1P / ( NET1P + RENTP + Jnet ) ...
- 10.0 * Vkpnet * NET1 / ( NET1 + RENT + Jnet ) ...
+ ksnet - kdnet * NET1 + kd14 * RENT;
% RENT_dot = -kdirent * RENT + kasrent * NET1 * Cdc14 ...
% + Vppnet * RENTP - Vkpnet * RENT ...
% - ( kd14 + kdnet ) * RENT;
RENT_dot = -kdirent * RENT + kasrent * NET1 * Cdc14 ...
+ 10.0 * Vppnet * RENTP / ( NET1P + RENTP + Jnet ) ...
- 10.0 * Vkpnet * RENT / ( NET1 + RENT + Jnet ) ...
- ( kd14 + kdnet ) * RENT;
Tem1_dot = Lte1 * ( Tem1T - Tem1 ) / ( JaTem + Tem1T-Tem1 ) ...
- Bub2 * Tem1 / ( JiTem + Tem1 );
Cdc15_dot = ( ka15_c * ( Tem1T - Tem1 ) + ka15_r * Tem1 ...
+ ka15p * Cdc14 ) * ( Cdc15T - Cdc15 ) ...
- ki15 * Cdc15;
% PPX_dot = ksppx - Vdppx * PPX;
PPX_dot = 0.4 - PPX;
% PDS1_dot = ( kspds_c + ks1pds_r * SBF + ks2pds_r * MCM1 ) ...
% + kdiesp * PE - ( Vdpds + kasesp * ESP1 ) * PDS1;
% kspds_c = 0.07; ks1pds_r = 6.0;
PDS1_dot = ( kspds_c + ks1pds_r * MBF ) ...
+ kdiesp * PE - kasesp * ESP1 * PDS1 ...
- Vdpds * PDS1;
ESP1_dot = -kasesp * PDS1 * ESP1 + kdiesp * PE ...
+ Vdpds * PE;
ORI_dot = ksori * ( eorib5 * Clb5 + eorib2 * Clb2 ) - kdori * ORI;
BUD_dot = ksbud * ( ebudn2 * CLN2 + ebudn3 * CLN3 + ebudb5 * Clb5 ) ...
- kdbud * BUD;
SPN_dot = ksspn * Clb2 / ( Jspn + Clb2 ) - kdspn * SPN;
Vi20_dot = 0;
Lte1_dot = 0;
Bub2_dot = 0;
% Return dy / dt vector:
dydt = [ MASS_dot; CLN2_dot; Clb2_dot; Clb5_dot; Sic1_dot; ...
CDC6_dot; C2_dot; C5_dot; F2_dot; F5_dot; ...
Sic1P_dot; C2P_dot; C5P_dot; CDC6P_dot; F2P_dot; ...
F5P_dot; Swi5T_dot; Swi5_dot; IEP_dot; Cdc20T_dot; ...
Cdc20_dot; CDH1T_dot; CDH1_dot; Cdc14T_dot; Cdc14_dot; ...
NET1T_dot; NET1_dot; RENT_dot; Tem1_dot; Cdc15_dot; ...
PPX_dot; PDS1_dot; ESP1_dot; ORI_dot; BUD_dot; ...
SPN_dot; Vi20_dot; Lte1_dot; Bub2_dot; ];
end
function x = BB( Va	Vi	Ja	Ji )
x = Vi - Va + Ja * Vi + Ji * Va;
end
function x = GK( Va	Vi	Ja	Ji )
x = 2 * Ji * Va ...
/ ( BB( Va	Vi	Ja	Ji ) ...
+ sqrt( BB( Va	Vi	Ja	Ji )^2 - 4 * ( Vi - Va )* Ji * Va ) );
end
