# Supplementary material for: Fragilities Caused by Dosage Imbalance in Regulation of the Budding Yeast Cell Cycle
Source: PLoS Genet. 2010 Apr 22;6(4):e1000919. doi: 10.1371/journal.pgen.1000919 (PMC2858678; doi:10.1371/journal.pgen.1000919)
Supplement: Text S4 — Matlab m-file (3/5) for simulating the “stabilization model”. (0.02 MB TXT) [file pgen.1000919.s015.txt]

function [ cycle, div_period, div_mass ] = singlerun( model, plot_on )

% Params and times are global so that they can be changed in other routines
%  - esp useful for params, for parameter space examinations
if nargin == 1
  plot_on = false;
end
    
% ODE solver stuff
options = odeset( 'Events', @model_events, 'Refine', 4, ...
                  'RelTol', 1e-005, 'AbsTol', 0.00001 );

% Start with licensed origins (order_condition==1) in an unbudded cell.
order_condition = 1;
budding_condition = false;

% optional index set
var.TIME = 1;
var.MASS = 2;
var.CLN2 = 3;
var.CLB2 = 4;
var.CLB5 = 5;
var.SIC1 = 6;
var.CDC6 = 7;
var.C2 = 8;
var.C5 = 9;
var.F2 = 10;
var.F5 = 11;
var.SIC1P = 12;
var.C2P = 13;
var.C5P = 14;
var.CDC6P = 15;
var.F2P = 16;
var.F5P = 17;
var.SWI5T = 18;
var.SWI5 = 19;
var.IEP = 20;
var.CDC20T = 21;
var.CDC20 = 22;
var.CDH1T = 23;
var.CDH1 = 24;
var.CDC14T = 25;
var.CDC14 = 26;
var.NET1T = 27;
var.NET1 = 28;
var.RENT = 29;
var.TEM1 = 30;
var.CDC15 = 31;
var.PPX = 32;
var.PDS1 = 33;
var.ESP1 = 34;
var.ORI = 35;
var.BUD = 36;
var.SPN = 37;
var.VI20 = 38;
var.LTE = 39;
var.BUB2 = 40;

% Parameter name assignments, of form 'name = params(x,y)'
ki20_c = model.params( 11, 6 );
ki20_r = model.params( 11, 7 );
Lte1l = model.params( 23, 1 );
Lte1h = model.params( 23, 2 );
Bub2l = model.params( 23, 3 );
Bub2h = model.params( 23, 4 );
mdt = model.params( 26, 2 );
MorD = model.params( 26, 3 );
KEZ2 = model.params( 26, 4 );

% Calculate mass proportion to daughter as per Kathy Chen
kg = log( 2 ) / mdt;
D = 1.026 / kg - 32;
f = exp( - kg * D );

% Set up for integration
pheno = [];
tstart = model.times( 1 );
stop_int = 0;
div_n = 0;
cycle = 0;
div_history = [];

div_mass = 0.0; div_period = 0.0;
    
% stop_int is a flag that stays 0 until the integration hits a terminal
% event: either successful achievement of a recurrent solution that meets
% the rules for the cell cycle, or failure of the model (see below).
while ( stop_int == 0 )
    
  sol = ode23s( @model_ode, [ tstart, tstart + model.times( 2 ) ], ...
                model.init, options, model.params, model.times );

  % Note: Sol results come as an array with either the last event or the
  % last two sequential events stored in a row vector. Therefore, take the
  % size and only look at the last column.  
  [ y_row, y_col ] = size( sol.ye );
  [ x_row, x_col ] = size( sol.xe );
  [ i_row, i_col ] = size( sol.ie );
    
  if ( sol.ie( i_col ) == 100 )
    % Problem with the ode23s integrator for the given set of parameters 
    % etc.
    disp( 'Integration problem' );
    stop_int = 1;
  else
    % Save 100 data points for the segment solved, store on top of
    % previous data in 'pheno'.

    time_span = linspace( tstart, sol.xe( x_col ), 30 );
    y = deval( sol, time_span );
    segment = [ time_span; y ];
    pheno = [ pheno, segment ];
    
    if plot_on == true
      hold off;

      figure( 1 );
      plot( pheno( var.TIME, : ), pheno( var.MASS, : ), ...
            pheno( var.TIME, : ), pheno( var.CLB2, : ), ...
            pheno( var.TIME, : ), pheno( var.CLB5, : ), ...
            pheno( var.TIME, : ), 0.01 * pheno( var.PDS1, : ), ...
            pheno( var.TIME, : ), pheno( var.ESP1, : ), ...
            pheno( var.TIME, : ), pheno( var.CDC20, : ) ...
            );

      axis( [ model.times( 1 ) sol.xe( x_col ) 0 5 ] );
      drawnow;
    end
        
    % Reset model.initial conditions to the last data point, reset time to the
    % last time, in preparation for another round of integration, if
    % appropriate.
    model.init = sol.ye( :, y_col );
    tstart = sol.xe( x_col );
    
    % Decide whether to integrate another round based on the discrete event
    % that stopped the last round.
    switch ( sol.ie( i_col ) )
        
      % Cycle is the value returned for this function.
      % The value is coded as follows:
        
      %  1: successful cycle
      % 1000: Integration problem
      % 2000: Ordering error
      % 3000: Division without budding
      % 4000: too big
      % 5000: Time expired
        
      % For ordering errors, too big, and unbudded cell at division, add 100 *
      % order_condition to save information
      
      % For all except successful cycle, add div_n to record number of
      % completed divisions at the time of the error
        
     case 100
      % Integration problem - exit the while loop
      disp( sprintf( 'Stopped because of integration problem at time %.0d', ...
                     floor( sol.xe( x_col ) ) ) );
      stop_int = 1;
      cycle = 1000 + div_n;

     case 1
      % If the integration hits the time limit, don't repeat the
      % integration - exit the while loop
        
      disp( sprintf( 'Stopped because time ran out at time %.0d', ...
                     floor( sol.xe( x_col ) ) ) );
      stop_int = 1;
      cycle = 5000 + div_n;
                    
     case 2
      % If the integration hits conditions for cell division, divide the
      % cell (a preset fraction of the mass goes to daughter, 
      % replicated DNA and spindle are removed), 
      % and test to see if a recurrent solution has been found by
      % comparing variable values at division to those at previous
      % divisions. If a recurrent solution has not been found, 
      % do another round of integration.  
      % NOTE that division is allowed only if the order_condition 
      % indicates that since the last division, ORI was 0, then 1, 
      % then SPN was 1, then Esp1 went through 0.1. 
      % Also the cell must be budded Otherwise the model fails and 
      % the loop is exited.
      
      % order_condition rules:
      % Cell division requires replicated DNA assembled on a
      % spindle, with subsequent Esp1 activation. 
      % An early cell-cycle event, before model.initiation of
      % replication, spindle assembly and Esp1 action, must be
      % origin re-licensing.

      % Therefore,
      % State 0 is unlicensed origins in a newborn cell; 
      % State 1 is licensed origins (given previous state 0). 
      % State 2 is replicated DNA (ORI>1, given previous State 1); 
      % State 3 is assembled spindle (SPN>1, given previous State 2) and 
      % State 4 is activated Esp1 leading to chromosome separation 
      % (Esp1 >0.1 given previous State 3).  
      
      % Assume that only the exact sequence of states 0,1,2,3,4 is
      % compatible with ultimate division, and that division is
      % triggered when Clb2 drops through a threshold. 
      % This drop is therefore considered LETHAL and an
      % unconditional model failure in any state but state 4.
      % This is what order_condition follows.
        
      if order_condition == 4 && budding_condition
%       if order_condition >= 3 && budding_condition
        if plot_on == true
          disp( sprintf( [ 'Cell divides, Lte1 low, SPN=0, BUD=0 at ' ...
                           'time %.0d' ], ...
                         floor( sol.xe( x_col ) ) ) );
        end

        div_mass = model.init( 1 );
                        
        model.init( 1 ) = abs( MorD + f - 1 ) * model.init( 1 );
        model.init( 38 ) = Lte1l;
        model.init( 35 ) = 0;
        model.init( 36 ) = 0;
        budding_condition = false;
 
        % If the drop in Clb2 also lowers Clb2+Clb5 below
        % the threshold
        % for origin reloading, then ORI becomes 0 and the Flag is
        % changed to reflect this.
        if model.init( 4 ) + model.init( 3 ) < KEZ2
          model.init( 34 ) = 0;
          order_condition = 1;
          if plot_on == true
            disp( sprintf( 'Origins reload at time %.0d', ...
                           floor( sol.xe( x_col ) ) ) );
          end
        else
          order_condition = 0;
        end
             
        % Store terminal results in division history
        this_div = [ tstart, model.init' ];
        div_history = [ div_history; this_div ];
        div_n = div_n + 1;
            
        if plot_on == true
          disp( sprintf( '%d divisions at time %.0d', ...
                         div_n, floor( sol.xe( x_col ) ) ) );
        end
                        
        % Check to see if a steady state has been achieved; if so,
        % discontinue the integration and return a cycle value of 1.
        % Note that periods up to 4 for the recurrence are tested for.  
        % comp_divs returns the root mean square deviation comparing
        % terminal values for two divisions.
        % tolerance = 0;
        tolerance = 1e-3;
        rows = size( div_history, 1 );

        if ( div_n > 1 )
          test = comp_divs( div_history, 1 );
          if ( test < tolerance )
            disp( sprintf( 'Steady state achieved after %d divisions', ...
                           div_n ) );
            cycle = 1;
            stop_int = 1;
            div_period = div_history( rows, 1 ) - div_history( rows - 1, 1 );
          end
        end
        
        if ( div_n > 2 ) && ( cycle == 0 )
          test = comp_divs( div_history, 2 );
          if ( test < tolerance )
            disp( sprintf( [ 'Period 2 steady state achieved after ' ...
                             '%d divisions' ], ...
                           div_n  ) );
            cycle = 1;
            stop_int = 1;
            div_period = div_history( rows, 1 ) - div_history( rows - 2, 1 );
          end
        end
        
        if ( div_n > 3 ) && ( cycle == 0 )
          test = comp_divs( div_history, 3 );
          if ( test < tolerance )
            disp( sprintf( [ 'Period 3 steady state achieved after ' ...
                            '%d divisions' ], ...
                           div_n ) );
            cycle = 1;
            stop_int = 1;
            div_period = div_history( rows, 1 ) - div_history( rows-3, 1 );
          end
        end
        
        if ( div_n > 4 ) && ( cycle == 0 )
          test = comp_divs( div_history, 4 );
          if ( test < tolerance )
            disp( sprintf( [ 'Period 4 steady state achieved after ' ...
                             '%d divisions' ], ...
                           div_n ) );
            cycle = 1;
            stop_int = 1;
            div_period = div_history( rows, 1 ) - div_history( rows - 4, 1 );
          end      
        end
        
        if ( div_n > 1 ) && ( cycle == 0 )
          if plot_on == true
            disp( sprintf( 'Steady state not achieved in %d divisions ', ...
                           div_n ) );
          end
        end
        
      elseif order_condition ~= 4 && budding_condition
        % If the order condition is violated, then the model fails. Save
        % order_condition and div_n in error code.
        disp( sprintf( [ 'Order condition violated in budded cell at ' ...
                         'time %.0d; order_condition==%d. No division, ' ...
                         'failed model' ], ...
                       floor( sol.xe( x_col ) ), order_condition ) );
        stop_int = 1;
        cycle = 2000 + 100 * order_condition + div_n;

      elseif ~budding_condition
        % If cell is unbudded it can't divide so the model fails; also save
        % order_condition and div_n information in the cycle error code.
        disp( sprintf( [ 'Unbudded cell at division at time %0.d; ' ...
                         'order_condition==%d.' ...
                         'No division, failed model' ], ...
                       floor( sol.xe( x_col ) ), order_condition ) );
        stop_int = 1;
        cycle = 3000 + 100 * order_condition + div_n;
      end
     
     case 3

      % Origins are loaded due to drop in Clbs5,2.
      % disp('Origins reload');
      if plot_on == true
        disp( sprintf( 'Origins reload at time %.0d', ...
                       floor( sol.xe( x_col ) ) ) );
      end

      model.init( 34 ) = 0;
      if order_condition == 0
        order_condition = 1;
      end
      
     case 4
      % Origins fire due to rise in Clbs5,2.
      if plot_on == true
        disp( sprintf( [ 'Replication model.initiates, ' ...
                         'Vi20, Bub2 high at time %.0d' ], ...
                       floor( sol.xe( x_col ) ) ) );
      end
                    
      model.init( 37 ) = ki20_r;
      model.init( 39 ) = Bub2h;
                    
      % model.initiation of replication fails unless origins were previously
      % licensed; this is the 'point of no return'.  No distinction
      % between model.initiation and completion of replication in the
      % present model!
      if order_condition == 1
        order_condition = 2;
      end
      
     case 5
      % Spindle formed due to rise in Clb2.
      if plot_on == true
        disp( sprintf( [ 'Spindle formed, Vi20, Bub2 low; ' ...
                         'Lte1 high at time %.0d' ], ...
                       floor( sol.xe( x_col ) ) ) );
      end

      model.init( 37 ) = ki20_c;
      model.init( 39 ) = Bub2l;
      model.init( 38 ) = Lte1h;
                    
      % Complete spindle formation requires completely replicated
      % chromosomes, i.e. order_condition==2.  It is assumed here that if
      % the spindle is 'ready' with unreplicated DNA, then this
      % results in model failure.  This assumption could be wrong in
      % some specific cases - i.e. why couldn't a cell mostly build
      % the spindle and wait for replication to be complete, as with
      % HU?  So in this case the order criterion is overly stringent.
      if order_condition == 2
        order_condition = 3;
      end
                    
     case 6
      % Esp1 activated
      if plot_on == true
        disp( sprintf( 'Esp1 activated at time %.0d', ...
                       floor( sol.xe( x_col ) ) ) );
      end

      % Esp1 activation is a good thing if the spindle is assembled
      % with replicated DNA.  Otherwise it could be bad - and in 
      % this formulation is unconditionally lethal. Again, some
      % special cases could be imagined where this rule is too
      % stringent, but it is generally OK.  (example: Spindle is
      % built, attached to replicated centromeres, but telomeres still
      % unreplicated.  No obvious problem in such a cell to activating
      % Esp1.  But at present there's no distinction between
      % model.initiation and completion of replication, so the problem does
      % not arise).
      
      if order_condition == 3
        order_condition = 4;
      end
          
     case 7 
      % Cell buds
      if plot_on == true
        disp( sprintf( 'Cell buds at time %.0d', floor( sol.xe( x_col ) ) ) );
      end

      budding_condition = true;
                    
     case 9
      % do nothing here
                    
     case 10
      % If the cell is too big, don't repeat the
      % integration - exit the while loop
      disp( 'Cell is too big' );
      stop_int = 1;
      cycle = 4000 + 100 * order_condition + div_n;

     otherwise
      % A catchall - doesn't seem to ever happen!
      disp( 'other problem' );
      stop_int = 1;
      cycle = 1000 + div_n;
    end
  end
end

if div_n == 0
  disp( 'No divisions' );
elseif div_n == 1
  disp( 'Only one division' );
end
    
result = pheno';
save pheno.txt result -double -ascii -tabs;

end

function [ value, isterminal, direction ] = model_events( t, y, params, times )

% Discrete event detector:
% Locate the time when cell divides and stop integration.
% Also stop if time runs out, if the cell gets too big, if origins reload or
% fire, if spindle is assembled, if Esp1 activates, if cell buds.

KEZ = params( 26, 1 );
KEZ2 = params( 26, 4 );
timeout = times( 2 );
    
% Variable name assignments, of form v_name=y(x)
MASS = y( 1 );
Clb2 = y( 3 );
Clb5 = y( 4 );
ESP1 = y( 33 );
ORI = y( 34 );
BUD = y( 35 );
SPN = y( 36 );

% Time runs out
value( 1 ) = t - timeout; 

% Division: cell divides when Clb2 drops below a threshold. 
value( 2 ) = Clb2 - KEZ;

% Origin relicensing due to drop in Clbs5,2.  Note this can also happen
% coincident with division criterion being met
value( 3 ) = Clb2 + Clb5 - KEZ2;

% Replication model.initiates due to rise in Clbs5,2; ORI increases through 1.
value( 4 ) = ORI - 1;

% Spindle starts due to sufficient Clb2; SPN increases through 1.
value( 5 ) = SPN - 1;

% Esp1 activates
value( 6 ) = ESP1 - 0.1;

% Cell buds
value( 7 ) = BUD - 1;

% Cell is too big
% Criterion for 'lethal' over-sized cell
too_big = 10;
value( 10 ) = MASS - too_big;

% Stop the integration when value=0
isterminal = [ 1 1 1 1 1 1 1 1 1 1 ];
    
% Indicates whether the value has to reach zero from above or below.  
% So increasing through a threshold gives a 1, decreasing gives a -1 
direction = [ 1 -1 -1 1 1 1 1 1 1 1 ];

end

function test = comp_divs( div_history, n )

[ rows, cols ] = size( div_history );

diffsq = 0;
for col = 2:cols
  diffsq = diffsq ...
           + ( div_history( rows, col ) - div_history( rows - n, col ) )^2;
end

mndiffsq = diffsq / ( cols - 3 );
test = sqrt( mndiffsq );

end
