# Supplementary material for: Fragilities Caused by Dosage Imbalance in Regulation of the Budding Yeast Cell Cycle
Source: PLoS Genet. 2010 Apr 22;6(4):e1000919. doi: 10.1371/journal.pgen.1000919 (PMC2858678; doi:10.1371/journal.pgen.1000919)
Supplement: Text S5 — Matlab m-file (4/5) for simulating the “stabilization model”. (0.01 MB TXT) [file pgen.1000919.s016.txt]

function test_viability( model, filename )

% tic;
    
std_pars = model.params;

gene1 = { 'ESP1', [ 18, 3 ], 0:2.5:120 };
gene2 = { 'PDS1', [ 17, 1; 17, 2; 17, 3 ], 0:2.5:120 };
% gene1 = { 'CDC14', [ 13, 1 ], 0:2.5:120 };
% gene2 = { 'NET1', [ 14, 1 ], 0:2.5:120 };
    
for gene1_i = 1:length( gene1{ 3 } )
  gene1_fold = gene1{ 3 }( gene1_i );
        
  [ rows, cols ] = size( gene1{ 2 } );
  if cols ~= 2
    error( 'The column size must be equal to 2.' );
  end

  for i = 1:rows
    row = gene1{ 2 }( i, 1 );
    col = gene1{ 2 }( i, 2 );
    model.params( row, col ) = std_pars( row, col ) * gene1_fold;
  end

  for gene2_i = 1:length( gene2{ 3 } )
    gene2_fold = gene2{ 3 }( gene2_i );
            
    [ rows, cols ] = size( gene2{ 2 } );
    if cols ~= 2
      error( 'The column size must be equal to 2.' );
    end

    for i = 1:rows
      row = gene2{ 2 }( i, 1 );
      col = gene2{ 2 }( i, 2 );
      model.params( row, col ) = std_pars( row, col ) * gene2_fold;
    end
            
    disp( sprintf( '(%g, %g) is now calculating.', gene1_fold, gene2_fold ) );
            
    [ cycle, div_period, div_mass ] = singlerun( model );
    
    fid = fopen( filename, 'a' );
    fprintf( fid, '%g %g %g %g %g\n', ...
             gene1_fold, gene2_fold, cycle, div_period, div_mass );
    fclose( fid );
  end
        
  fid = fopen( filename, 'a' );
  fprintf( fid, '\n' );
  fclose( fid );
end
    
% toc;

end
