# Supplementary material for: Fragilities Caused by Dosage Imbalance in Regulation of the Budding Yeast Cell Cycle
Source: PLoS Genet. 2010 Apr 22;6(4):e1000919. doi: 10.1371/journal.pgen.1000919 (PMC2858678; doi:10.1371/journal.pgen.1000919)
Supplement: Text S6 — Matlab m-file (5/5) for simulating the “stabilization model”. (0.01 MB TXT) [file pgen.1000919.s017.txt]

function limit_list = quantify_limits( model, filename )

% tic;
    
% Set maximum power of two tested and the fineness of the binary search
% (fraction of power of two tested).
max_power = 8.0;
precision = 0.01;

test_cells = { ...
    { 'BUB2', [ 23, 4 ] }, ...
    { 'CDC6', [ 8, 1; 8, 2; 8, 3 ] }, ...        
    { 'CDC14', [ 13, 1 ] }, ...
    { 'CDC15', [ 25, 1 ] }, ...
    { 'CDC20', [ 11, 1; 11, 2 ] }, ...
    { 'CDH1', [ 12, 1 ] }, ...
    { 'CLB2', [ 4, 1; 4, 2 ] }, ...
    { 'CLB5', [ 6, 1; 6, 2 ] }, ...
    { 'CLN2', [ 2, 1; 2, 2 ] }, ...
    { 'CLN3', [ 1, 2 ] }, ...
    { 'ESP1', [ 18, 3 ] }, ...
    { 'LTE1', [ 23, 2 ] }, ...
    { 'MAD2', [ 11, 7 ] }, ...
    { 'NET1', [ 14, 1 ] }, ...
    { 'PDS1', [ 17, 1; 17,2; 17,3 ] }, ...
    { 'SIC1', [ 7, 1; 7, 2 ] }, ...
    { 'SWI5', [ 9, 1; 9, 2 ] }, ...
    { 'TEM1', [ 24, 1 ] }, ...
    { 'SBF', [ 27, 2 ] }, ...
    { 'MBF', [ 27, 3 ] }, ...
    { 'MCM1', [ 27, 1 ] } };

limit_list = zeros( length( test_cells ), 2 );
std_pars = model.params;

for cnt = 1:length( test_cells )
        
  test_name = test_cells{ cnt }{ 1 };
  test_indices = test_cells{ cnt }{ 2 };
    
  % Do the test only for non-zero parameters!
  pass_exp = 6;
  fail_exp = 6;

  [ rows, cols ] = size( test_indices );
  if cols ~= 2
    error( 'The column size must be equal to 2.' );
  end

  for i = 1:rows
    row = test_indices( i, 1 );
    col = test_indices( i, 2 );

    disp( sprintf( '%s = params(%d,%d) standard value = %f ', ...
                   char( model.p_names( row, col ) ), ...
                   row, col, std_pars( row, col ) ) );

    pass_exp = 6;
    test_exp = max_power;
    fail_exp = max_power + 1;
  end

  % Decrement value to find minimum power of two that allows cycling.
  % In last_failure, save the error code sent in by cycle=singlerun associated
  % with the last failed run.      
  last_failure = 1;

  % Binary search for max factor of two for successful model as
  % parameter is decreased.
  while ( abs( pass_exp - fail_exp ) > precision )

    for i = 1:rows
      row = test_indices( i, 1 );
      col = test_indices( i, 2 );

      disp( sprintf( [ 'Testing decrements of %s=params(%d,%d). So far: ' ...
                       'Pass, fail, test: %0.2f %0.2f %0.2f' ], ...
                     char( model.p_names( row, col ) ), ...
                     row, col, pass_exp, fail_exp, test_exp ) );
      
      model.params( row, col ) = std_pars( row, col ) * 2^test_exp;
      
      disp( sprintf( '%0.2f X fold in %s :', ...
                     2^test_exp, char( model.p_names( row, col ) ) ) );
    end

%     if 2^test_exp < 80
%       growth_rate = 5.0 * power( 10, -4 + 2^test_exp / 80 );
%     else
%       growth_rate = 5.0 * power( 10, -3 );
%     end
%     model.params( 26, 2 ) = log( 2 ) / growth_rate;
    
    [ cycle, div_period, div_mass ] = singlerun( model );

    if ( cycle == 1 ) || ( cycle > 5000 )
      pass_exp = test_exp;
    else
      fail_exp = test_exp;
      last_failure = cycle;
    end

    test_exp = ( pass_exp + fail_exp ) * 0.5;
            
    if ( ( cycle == 1 ) || ( cycle > 5000 ) ) && ( pass_exp >= max_power )
      fail_exp = pass_exp;
    end    
  end

  disp( sprintf( [ 'Greatest possible change of %s=%0.2f, failure ' ...
                   'criterion for closest failing decrement (if any)=%d' ], ...
                 test_name, pass_exp, last_failure ) );

  limit_list( cnt, 1 ) = pass_exp;
  limit_list( cnt, 2 ) = last_failure;

  if nargin > 1
    fid = fopen( filename, 'a' );
    fprintf( fid, '%s, %g, %g\n', char( test_name ), pass_exp, last_failure );
    fclose( fid );
  end
        
  % Reset parameters to standard values
  model.params = std_pars;
end
    
% toc;

end
